# Supplementary material for: Extracellular vesicles and exosomes generated from cystic renal epithelial cells promote cyst growth in autosomal dominant polycystic kidney disease
Source: Nat Commun. 2021 Jul 27;12:4548. doi: 10.1038/s41467-021-24799-x (PMC8316472; doi:10.1038/s41467-021-24799-x)
Supplement: Supplementary file 3 — Source Data [file 41467_2021_24799_MOESM3_ESM.xlsx]

## Sheet: Figure 1
Figure 1 b

## Sheet: Figure 2
Figure 2a
Null cell EVs/exo (mg/ml)	0	10	40
	1	0.716978	0.641713
	1.45397	0.965936	0.384219
	0.882703	0.742262	0.659754
	0.946058	0.702222	0.371131
	0.888843	0.632878	0.650671
	1.02811	0.972655	0.389582
Figure 2b （right panel）
Null cell EVs/exo (mg/ml)	0	10	40
	1	0.78264	0.50283
	1.1364	0.695732	0.38292
	1.09043	0.718284	0.392234
Figure 2d （right panel）
Null cell EVs/exo (mg/ml)	Control	5	10	20	40
	1.13	1.89	3.24	3.89	3.47
	1	1.92	3.78	3.67	3.48
	0.89	2.01	3.29	3.58	3.62
Figure 2e（right panel）
PCNA positive cells (%)
Null cell EVs/exo (mg/ml)	-	+
	7.13	81.23
	11.29	65.45
	9.17	62.16
Figure 2b
Figure 2c
Figure 2d

## Sheet: Figure 3
Figure 3b
Particle number	Normal	ADPKD				Figure 3a
	38.68	250.35
	51.97	130.4
	52.36	72.74
	29.28	87.63
	70.55	93.38
Figure 3d
PCNA mRNA	PBS	Normal	ADPKD
	1	0.998126	6.90128
	0.98724	1.21583	7.36381
	1.10935	0.992485	7.88192
Figure 3e(right pamel)
	PBS	Normal	50	100		Figure 3e
	1.13	1.15	2.05	3.13
	1	0.978	1.99	3.76
	0.956	1.031	2.32	3.05
Figure 3f	PBS	Normal	ADPKD
	1	1.13842	0.86283
	1.26634	1.17345	0.63024
	1.22934	0.9975	0.73485
Figure 3i	PBS	Normal	ADPKD
	1	2	18
	2	1	24
	1	3	11
	2	1	13
	1	1	16
Figure 3k	PH2	PN24
	3	17
	2	21				Figure 3g
	1	15
	4	18
	3	22

## Sheet: Figure 4
Figure 4d					Figure 4k
Null cell EVs/exo (mg/ml)	-	+
	40.18	70.42
	42.24	68.31
	38.03	62.02
	27.52	65.34
	37.17	58.62
Figure 4e
Null cell EVs/exo (mg/ml)	-	+
	2.4132	3.2354
	2.5256	4.5402
	2.7574	4.4353
	3.3849	4.7562
	2.3625	4.1358
Figure 4f
Null cell EVs/exo (mg/ml)	-	+
	23.575	30.9422
	26.1009	38.2093
	27.9953	34.9415
	26.3114	35.6489
	25.6979	37.547
Figure 4g
Null cell EVs/exo (mg/ml)	-	+
	0.77332	1.44441
	1.01907	1.60151
	0.96024	1.40011
	0.61601	1.006
	0.87739	0.96286
Figure 4i
Null cell EVs/exo (mg/ml)	-	+
	33.36	51.92
	25.53	48.15
	28.42	39.24
	31.87	37.16
	20.1	40.94
Figure 4j
Null cell EVs/exo (mg/ml)	-	+
	1	1.5096
	0.9824	1.8725
	0.9303	1.3957
	1.1395	1.3974
	1.1028	1.6284

## Sheet: Figure 5
figure 5c					figure 5b										figure 5e
	FN mRNA
Null cell EVs/exo	-	+
	1.04247	1.58008
	1	1.69349
	0.823591	1.51572
	col-1 mRNA
Null cell EVs/exo	-	+
	0.939523	2.75108
	1	2.88786
	1.05702	3.07375
	a-SMA
Null cell EVs/exo	-	+
	0.959264	2.44528
	1	2.62079
	1.02811	2.58471
	TGF-b
Null cell EVs/exo	-	+
	1.1487	1.59107
	1	1.61328
	0.946058	1.69349
figure 5f
	FN mRNA
Null cell EVs/exo	-	+
	0.959264	1.43396
	1.04247	1.36604
	1	1.45397
	a-SMA
Null cell EVs/exo	-	+
	1.02101	2
	0.920188	2.78949
	1	2.12874
	TGF-b
Null cell EVs/exo	-	+
	0.97942	1.34412
	1	1.37236
	1.02811	1.27161

## Sheet: Figure 6
Figure 6a				Figure 6c				Figure 6d
miR200b	PH2	PN24		miR200b	WT	Pkd1fl/fl		EVs	miR200b	PH2	PN24
	1.11729	6.36429			0.692555	2.75108				1	7.2048
	1	5.46416			1	1.42405				1.1839	4.5972
	0.926588	5.57897			1.19748	1.09429				0.9847	5.6928
										0.9728	4.8462
										1.1933	4.1295
										PH2	PN24
miR200c	PH2	PN24		miR200c	WT	Pkd1fl/fl			miR200c	1	8.5417
	0.933033	4.22807			0.790041	11.7942				0.8943	7.3278
	1	5.77572			1	5.9794				1.1784	5.9834
	1.02101	4.37718			1.27456	4.95883				1.3928	8.6317
										0.9943	6.8479
										PH2	PN24
miR429	PH2	PN24		miR429	WT	Pkd1fl/fl			miR429	1	3.9626
	1.19748	11.2356			0.76313	3.16017				0.9238	5.9736
	1	10.4832			1.08674	1.89211				1.2694	4.1135
	0.817902	9.00047			1	2.11404				1.3129	3.9603
										0.8725	3.8257
Figure 6f				Figure 6h				Figure 6i		PH2	PN24
miR21	PH2	PN24		miR21	WT	Pkd1fl/fl			miR21	1	19.6264
	0.999998	3.02793			1	59.3016				0.8742	13.8525
	1.1019	3.00701			0.939523	35.7532				1.2595	9.4327
	0.812251	2.61775			1.21419	17.2691				0.9984	9.3689
										0.9858	14.8526
Figure 6b								Figure 6e
miR200b	WT	Pkd1RC/RC						EVs	miR200b	WT	Null
	0.773782	1.38511								1	3.2546
	1	1.32869								1.1374	2.9012
	1.03527	1.75321								0.9812	4.1438
		1.58008								0.8912	4.2192
										1.1412	5.1586
										WT	Null
									miR200c	1	2.1474
miR200c	WT	Pkd1RC/RC								1.0123	3.1385
	1.07177	2.12874								0.9818	2.9643
	1	1.91853								1.0821	2.8857
	1.18921	3.22657								1.2156	2.9536
		3.27161								WT	Null
									miR429	1	6.1239
miR429	WT	Pkd1RC/RC								0.9512	6.7283
	1	1.82766								1.2832	2.9634
	0.952638	1.50525								1.1893	4.8234
	1.22264	2.18859								0.8942	3.8347
		2.47941						Figure 6j
Figure 6g									miR21	WT	Null
miR21	WT	Pkd1RC/RC								1	3.8485
	1.16473	1.61328								0.9172	2.9473
	1	1.87905								0.7912	3.2426
	1.00696	1.39474								1.2623	4.2515
		1.54399								0.9162	2.8473

## Sheet: Figure 7
Figure 7a					Figure 7b
nSMase2 mRNA	PH2	PN24
	0.993093	3.4822
	1.23971	3.73213
	1	2.92817
Rab27a mRNA	PH2	PN24
	0.624165	1.33793
	1.11328	2.44528
	1	1.90528
nSMase2 mRNA	WT	Pkd1RC/RC
	0.528509	3.91768
	1	1.75701
	1.02101	4.59479
Rab27a mRNA	WT	Pkd1RC/RC
	0.90125	0.895025
	1	1.47427
	1.06437	2.02792
	1
	0.852635	1.31951
		1.38511

## Sheet: Figure 8
Figure 8d Pkd1RC/RC
Cyst index
GW4869	-	+
	40.61	19.51
	42.32	21.14
	38.25	26.23
	27.18	28.91
	37.73	23.35
GW4869	-	+
KW/BW	RCRC	RCRC+GW4869
	2.4132	1.844
	2.525	1.899
	2.7574	1.811
	3.3849	1.45
	2.3625	1.865
GW4869	-	+
BUN	23.575	25.1179
	26.1009	24.2631
	27.9953	23.155
	26.3114	22.3655
	25.6979	24.2649
GW4869	-	+
TKV	1.04025	0.65752
	1.01907	0.68781
	0.96024	0.67965
	0.61601	0.65073
	0.87739	0.71529
Figure 8d WT
GW4869	-	+
Cyst index	1.324	1.237
	1.425	1.452
	1.263	1.364
	1.276	1.218
	1.367	1.459
GW4869	-	+
BUN	21.23	20.688
	19.564	19.946
	20.235	19.297
	19.598	20.375
	20.135	21.572

## Sheet: Figure 9
Figure 9b						Figure 9d
GW4869	-	+
	33.16	6.47
	25.41	15.81
	28.52	7.34
	31.91	8.79
	20.34	13.25
Figure 9c
PCNA mRNA	WT	RCRC	RCRC+GW
	0.993092	1.36604	1.76541
	1	3.13834	1.56917
	1.02811	1.53687	1.02101
	0.668964	4.05584	0.566442
	1	1.36604	0.528509
			0.570382
Figure 9g
TGF-b	WT	RCRC	RCRC+GW
	1.15669	1.07177	1.1019
	1	0.972655	1.18509
	0.993092	1.32869	1.27456
a-SMA	WT	RCRC	RCRC+GW
	1	1.79005	1.04247
	1.07177	2.11404	0.864537
	0.952638	2.01391	1.02736
	WT	RCRC	RCRC+GW
FN	1.04972	4.46915	1.71713
	1	3.01049	2.11404
	0.707107	4.02782	1.58008
	0.697372	2.62079
Col-1	WT	RCRC	RCRC+GW
	1	9.06307	4.69134
	1.72907	13.0864	3.18215
	1.30134	9.51366	3.03143
	1.28343	14.723
						Figure 9f

## Sheet: Supplemental Figure 1
Supplemental Figure 1a					Supplemental Figure 1c
Particle number	PH2	PN24
	13.21	79.26
	8.17	44.92
	19.45	34.33
	21.38	64.47
	6.42	57.26
Supplemental Figure 1b
Abundance of EVs/exosomes	PH2	PN24
	121.203	231.74
	143.047	381.832
	131.53	182.631
	252.181	320.713
	88.147	293.147
Supplemental Figure 1c
CD63	PH2	PN24
	1	3.12312
	0.897912	2.90991
	1.12123	3.35231

[truncated: 13 more sheets: Supplemental Figure 2, Supplemental Figure 3, Supplemental Figure 5, Supplemental Figure 6, Supplemental Figure 7, Supplemental Figure 8, Supplemental Figure 10, Supplemental Figure 11, Supplemental Figure 12, Supplemental Figure 13, Supplemental Figure 14, Supplemental Figure 15, Supplemental Figure 16]
